# Supplementary material for: Behavioural Stress Responses Predict Environmental Perception in European Sea Bass (Dicentrarchus labrax)
Source: PLoS One. 2014 Sep 29;9(9):e108800. doi: 10.1371/journal.pone.0108800 (PMC4181860; doi:10.1371/journal.pone.0108800)
Supplement: File S1 — Supporting information file shows data of restraining test, CPP-CPA test and blood analysis. (XLSX) [file pone.0108800.s001.xlsx]

## Sheet: restraining test
N° Fish	N° PIT tag	Elastomer	week	group	tank	weight	length	sex	Latency (s)	Nb escape	Time escape (s)	PC1
1	041518F46D	Yellow	1	1	5	32.1	12.7	M	56	4	1.09	-0.03977
2	04151914EC	Red	1	2	2	39.9	13.8	F	180	0	0	-1.16104
3	01022550F8	Yellow	1	2	4	28.2	12.7	F	82	5	1.29	-0.05182
4	0102254D0D	Orange	1	2	6	35.2	13	M	180	0	0	-1.16104
5	0416278A1F	Blue - Orange	1	3	2	30.2	13	F	180	0	0	-1.16104
6	0415190B33	Red	1	3	3	27.3	12.5	M	30	7	1.79	0.45032
7	0416278F1B	Blue	1	3	4	43.9	14	F	16	15	5.14	1.82004
8	01022554AE	Orange	1	3	5	58.6	15.5	M	69	1	0.25	-0.49811
9	041519041C	Yellow	1	3	6	40.1	14	F	30	2	0.53	-0.17735
10	0102255315	Red - Yellow	2	1	1	64.9	16.2	F	15	8	2.06	0.65255
11	041627ACBE	Blue - Orange	2	1	2	64.45	15.8	F	119	1	0.3	-0.72923
12	0415191145	Blue	2	1	3	52.6	15.3	F	154	4	1.24	-0.48116
13	041518F41B	Orange	2	1	4	52	14.5	F	165	1	0.31	-0.94989
14	0102254F63	Yellow	2	1	5	64.1	15.8	F	10	16	4.19	1.70649
15	0415190682	Red	2	1	6	49.1	14.6	F	24	12	3.16	1.13161
16	416619189	Orange	2	2	1	49.6	14.5	F	12	10	3.71	1.17382
17	0102255A9E	Red - Yellow	2	2	2	31	12.8	F	75	2	0.5	-0.40209
18	0414B508AA	Blue	2	2	3	48.7	14.6	F	13	18	6.77	2.40617
19	010225628D	Red	2	2	5	35.2	13.5	F	180	0	0	-1.16104
20	010225542E	Yellow	2	3	1	43.6	13.5	M	34	11	2.81	0.93575
21	0416618A65	Red	2	3	2	29.8	13.1	M	2	10	2.98	1.05942
22	0415190A26	Blue - Orange	2	3	3	39.2	14.1	F	180	0	0	-1.16104
23	0102255529	Red - Yellow	2	3	4	46	14.6	F	17	5	1.53	0.31668
24	041627A97E	Orange	2	3	5	43.9	14.5	F	20	11	4.94	1.47878
25	0102256561	Blue	2	3	6	31.2	12.6	F	16	12	3.74	1.29977
26	04118BCD86	Blue	3	1	2	57	15.9	F	180	0	0	-1.16104
27	0414B508AB	Blue - Orange	3	1	3	50.8	14.8	F	70	11	2.65	0.72562
28	0102256106	Yellow	3	1	4	61.1	15.6	M	180	0	0	-1.16104
29	041519027F	Orange	3	1	6	45.5	14.8	M	97	6	1.47	-0.01503
30	041518F83A	Yellow	3	2	1	49.8	14.7	M	151	9	2.31	0.11866
31	0415185C81	Blue - Orange	3	2	2	41.7	14.2	F	170	5	1.65	-0.39791
32	041518FFB6	Orange	3	2	3	42	14.2	M	180	0	0	-1.16104
33	0415191601	Blue	3	2	4	37.4	13.7	F	180	0	0	-1.16104
34	0102255883	Blue - Orange	3	3	1	52.2	15.1	F	180	0	0	-1.16104
35	0416278C1D	Red	3	3	2	60.7	15.7	F	15	7	2.07	0.58547
36	06f1	blue	3	3	6	41	14	F	27	13	3.67	1.30016
37	0416279E2F	Blue - Orange	4	1	1	72.6	16.4	F	51	3	0.78	-0.15402
38	0102255910	Red	4	1	2	45.7	14.2	F	21	15	3.9	1.51918
39	041519117E	Blue	4	1	3	47.5	14.3	M	180	0	0	-1.16104
40	010225590A	Red - Yellow	4	1	4	41.3	13.7	F	180	0	0	-1.16104
41	041627A119	Yellow	4	1	5	59.1	16.1	F	99	2	0.28	-0.56746
42	0102254DFD	Blue	4	2	1	56.4	15.5	F	180	0	0	-1.16104
43	0102255E68	Red	4	2	2	54.8	15.1	F	180	0	0	-1.16104
44	0414B4EE85	Blue - Orange	4	2	3	43.2	14.3	F	180	0	0	-1.16104
45	010225494A	Yellow	4	2	4	63.3	15.9	F	34	4	1.03	0.05344
46	041518FCA9	Orange	4	2	5	45	14.5	F	64	1	0.31	-0.4605
47	041627B089	Red - Yellow	4	3	4	35.8	13.5	M	42	16	4.94	1.71876
48	0415191436	Red	4	3	5	44.1	14.4	M	25	12	3.21	1.13792
49	041518E8EB	Orange	5	1	1	49.6	14.3	F	116	1	0.28	-0.71915
50	0414B4EA90	Blue - Orange	5	1	2	47.7	14.5	M	50	1	0.28	-0.39935
51	041518F09C	Yellow	5	1	3	48	14.2	M	180	0	0	-1.16104
52	041627AEEC	Red	5	1	4	59.1	15.8	F	86	3	0.84	-0.31022
53	041518F0A8	Red - Yellow	5	1	5	38.7	13.9	F	74	13	3.8	1.10143
54	041627B351	Blue	5	1	6	46.8	14.2	F	38	1	3.09	0.28569
55	0414b4FF66	Red - Yellow	5	2	1	37.5	13.8	F	16	5	1.47	0.30814
56	0102255BB6	Blue - Orange	5	2	2	62.9	16	F	17	3	0.84	0.02411
57	041518F792	Yellow	5	2	3	31.8	13.1	F	19	6	1.43	0.35399
58	0415190D4F	Blue	5	2	4	47.5	15	M	180	0	0	-1.16104
59	0102254864	Orange	5	2	5	35.2	13	M	180	0	0	-1.16104
60	041627A7BE	Red	5	2	6	30.2	13.2	M	180	0	0	-1.16104
61	0102254D8A	Red	5	3	1	28.7	13	M	4	14	5.31	1.8468
62	041518EA75	Orange	5	3	3	41.1	14.3	M	97	1	0.28	-0.62709
63	0414B4F2A3	Blue	5	3	4	28.7	13	M	42	9	2.62	0.71597
64	01022551FF	Yellow	5	3	6	35.9	14	M	79	10	2.98	0.68632
65	041518F218	Blue - Orange	7	1	1	59	15.5	F	157	2	0.65	-0.76595
66	04118BE531	Red	7	1	2	69	16.7	F	97	11	2.76	0.61934
67	0416617F2D	Yellow	7	1	4	33	12.8	F	27	1	0.25	-0.2946
68	04151902C3	Blue	7	1	6	57	15.8	F	180	0	0	-1.16104
69	010225655E	Red - Yellow	7	2	1	52	15	M	142	5	1.93	-0.19977
70	041518F35D	Red	7	2	3	39	13.7	F	75	11	3	0.77948
71	0102255CD0	Blue	7	2	5	42	14	F	2	11	2.6	1.04396
72	0415190AB3	Orange	7	2	6	42	13.8	F	6	17	4.44	1.85096
73	0414B4FF46	Blue	7	3	1	33	12.9	M	98	3	1.4	-0.24344
74	0102255061	Red	7	3	2	68	16.2	F	117	9	2.57	0.34141
75	0415190E91	Red - Yellow	7	3	3	35	14	F	180	0	0	-1.16104
76	041518FA10	Blue - Orange	7	3	4	31	12.7	F	15	9	2.85	0.89811
77	0102255E61	Yellow	7	3	6	41	14.4	F	17	6	1.68	0.41946

## Sheet: time
week	group	tank	zone	stimulus zone	treatment	before	time 1	time %	1arcsin %	after	time	time %	2arcsin %	delta change
1	1	5	3	y	positive		261	35.7534	0.640931		1199	100	1.5708	359.387
1	3	3	3	y	positive		505	46.2031	0.747393		1024	87.5962	1.21089	102.772
1	3	4	3	y	positive		472	53.6364	0.821794		1181	100	1.5708	150.212
1	3	5	1	y	positive		247	25.2556	0.526545		72	6.6482	0.260787	-70.8502
1	3	6	1	y	positive		374	34.375	0.626486		341	31.2844	0.593571	-8.82353
2	2	1	3	y	positive		408	38.3819	0.668146		328	30.2026	0.581848	-19.6078
2	2	3	3	y	positive		458	42.0183	0.705239		1151	98.0409	1.43037	151.31
2	2	5	3	y	positive		201	20.679	0.472082		1078	91.4334	1.27376	436.318
2	2	6	1	y	positive		345	31.1653	0.592286		39	3.46667	0.187283	-88.6957
4	3	4	3	y	positive		431	40.5838	0.690671		1198	100	1.5708	177.958
4	3	5	1	y	positive		70	6.09756	0.249513		65	5.52251	0.237219	-7.14286
5	3	1	1	y	positive		460	42.2794	0.707882		919	80.192	1.10955	99.7826
5	3	3	3	y	positive		184	16.9429	0.424228		451	39.32	0.677769	145.109
5	3	4	1	y	positive		61	5.2226	0.230568		1121	97.8185	1.42255	1737.7
5	3	6	3	y	positive		483	46.5318	0.750688		1094	94.8007	1.34075	126.501
7	1	1	1	y	positive		409	38.9153	0.673623		288	26.8908	0.545169	-29.5844
7	1	2	3	y	positive		524	50.1916	0.787314		1196	100	1.5708	128.244
7	1	4	3	y	positive		248	23.4183	0.505134		1188	99.6644	1.51284	379.032
7	1	6	1	y	positive		125	10.9075	0.336584		2	0.167364	0.0409216	-98.4
7	2	1	1	y	positive		655	60.2576	0.888708		325	30.0092	0.57974	-50.3817
7	2	3	3	y	positive		138	12.3104	0.358492		43	3.68782	0.193237	-68.8406
7	2	6	3	y	positive		110	9.85663	0.319353		1198	100	1.5708	989.091
7	3	1	3	y	positive		377	41.4286	0.699258		347	30.9545	0.590008	-7.95756
7	3	2	1	y	positive		210	19.1781	0.453292		135	12.5116	0.361542	-35.7143
7	3	3	3	y	positive		223	20.0359	0.464097		0	0	0	-100
7	3	4	1	y	positive		104	9.31065	0.310079		17	1.42617	0.119708	-83.6538
7	3	6	1	y	positive		424	49.0173	0.775571		791	73.3766	1.02865	86.5566
1	2	2	3	y	negative		959	86.6305	1.19647		1047	95.0954	1.34748	9.17623
1	2	4	3	y	negative		605	56.2268	0.847828		1128	97.1576	1.40139	86.4463
1	2	6	3	y	negative		838	77.6645	1.07855		0	0	0	-100
2	1	2	1	y	negative		588	58.7413	0.873262		17	1.43098	0.119911	-97.1088
2	1	3	1	y	negative		521	50.9785	0.795184		0	0	0	-100
2	1	4	3	y	negative		616	56.051	0.846056		422	42.327	0.708364	-31.4935
2	1	6	3	y	negative		574	55.4054	0.839558		4	0.339559	0.0583047	-99.3031
2	3	1	3	y	negative		602	57.829	0.864012		138	12.0735	0.354871	-77.0764
2	3	2	3	y	negative		780	72.0887	1.01419		865	76.1444	1.06052	10.8974
2	3	4	1	y	negative		880	82.013	1.13282		541	47.4561	0.759949	-38.5227
2	3	6	1	y	negative		601	56.9129	0.854749		0	0	0	-100
5	1	1	3	y	negative		765	71.831	1.01132		580	75.718	1.05553	-24.183
5	1	2	3	y	negative		497	50.9221	0.79462		385	33.3333	0.61548	-22.5352
5	1	3	1	y	negative		637	61.368	0.900081		13	1.11972	0.106016	-97.9592
5	1	4	1	y	negative		670	62.037	0.906963		765	68.7332	0.977415	14.1791
5	1	5	1	y	negative		560	55.1181	0.836669		0	0	0	-100
5	1	6	1	y	negative		538	50.8026	0.793425		81	7.09904	0.269698	-84.9442
5	2	1	3	y	negative		602	58.7891	0.873748		1113	100	1.5708	84.8837
5	2	2	1	y	negative		515	48.9079	0.774476		6	0.508044	0.0713377	-98.835
5	2	3	1	y	negative		670	60.9645	0.895942		453	39.5288	0.679905	-32.3881
5	2	4	3	y	negative		871	78.1166	1.084		792	71.6094	1.00886	-9.07003
5	2	5	3	y	negative		740	65.661	0.94469		657	58.1931	0.8677	-11.2162
5	2	6	3	y	negative		792	71.6094	1.00886		442	40.0362	0.685089	-44.1919
1	3	2	1	y	control		516	47.5576	0.760964		443	40.2727	0.687501	-14.1473
2	1	1	1	y	control		582	55.4814	0.840323		71	6.23354	0.25234	-87.8007
2	1	5	3	y	control		595	54.7378	0.832847		960	84.9558	1.17248	61.3445
2	2	2	1	y	control		236	20.8481	0.474166		13	1.10169	0.105155	-94.4915
2	3	3	3	y	control		604	59.5661	0.881652		308	26.4378	0.540047	-49.0066
2	3	5	3	y	control		741	68.0441	0.970005		1178	98.66	1.45478	58.9744
3	1	2	3	y	control		215	20.6532	0.471764		641	62.4148	0.910859	198.14
3	1	3	3	y	control		421	40.4031	0.68883		681	64.1847	0.929221	61.7577
3	1	4	1	y	control		555	52.4575	0.809983		87	7.96703	0.286148	-84.3243
3	1	6	3	y	control		481	47.671	0.762099		716	86.7879	1.19879	48.8565
3	2	1	3	y	control		556	52.4034	0.809441		1165	97.9815	1.42824	109.532
3	2	2	3	y	control		534	48.5896	0.771293		948	84.1171	1.16088	77.5281
3	2	3	3	y	control		699	71.8397	1.01141		799	70.3965	0.995491	14.3062
3	2	4	1	y	control		562	53.1693	0.817113		434	64.4874	0.93238	-22.7758
3	3	1	3	y	control		375	36.6211	0.649959		738	69.6226	0.987047	96.8
3	3	2	1	y	control		359	34.1579	0.6242		318	29.1476	0.5703	-11.4206
3	3	6	1	y	control		91	8.13953	0.289318		0	0	0	-100
4	1	1	1	y	control		751	68.4594	0.974466		25	2.10438	0.145578	-96.6711
4	1	2	3	y	control		937	87.4883	1.20925		1199	100	1.5708	27.9616
4	1	3	1	y	control		642	60.7955	0.89421		1157	98.636	1.45374	80.2181
4	1	4	1	y	control		533	69.8558	0.989585		1198	100	1.5708	124.765
4	1	5	3	y	control		942	85.6364	1.18209		1199	100	1.5708	27.2824
4	2	1	3	y	control		769	71.5349	1.00803		1017	91.2926	1.27125	32.2497
4	2	2	1	y	control		579	53.9609	0.825048		0	0	0	-100
4	2	3	1	y	control		566	56.8844	0.854462		1198	100	1.5708	111.661
4	2	4	3	y	control		674	61.7782	0.904297		1048	93.655	1.31616	55.4896
4	2	5	1	y	control		636	62.2919	0.90959		9	0.754401	0.0869658	-98.5849

## Sheet: distance
week	group	tank	zone	stimulus zone	treatment	distance 1 nSS	distance 1 SS	distance 2 nSS	distance 2 SS
1	1	5	1	n	postivive	4256	2744	0	1199
1	3	3	1	n	postivive	3290	2932	1133	1127
1	3	4	1	n	postivive	3769	4322	0	784
1	3	5	3	n	postivive	5268	2302	1067	528
1	3	6	3	n	postivive	5687	3420	4387	2602
2	2	1	1	n	postivive	3795	3365	3653	2595
2	2	3	1	n	postivive	4260	3137	75	757
2	2	5	1	n	postivive	1697	690	607	1897
2	2	6	3	n	postivive	3886	1993	4114	255
4	3	4	1	n	postivive	5126	4064	0	471
4	3	5	3	n	postivive	2084	559	1546	460
5	3	1	3	n	postivive	3842	2574	1174	2427
5	3	3	1	n	postivive	3089	1283	2306	1587
5	3	4	3	n	postivive	4082	393	116	965
5	3	6	1	n	postivive	2425	2348	470	1144
7	1	1	3	n	postivive	5274	3679	2517	2120
7	1	2	1	n	postivive	5703	5466	0	97
7	1	4	1	n	postivive	5586	1625	48	591
7	1	6	3	n	postivive	2801	809	925	9
7	2	1	3	n	postivive	3158	4279	1968	1808
7	2	3	1	n	postivive	7118	1464	3971	394
7	2	5	3	n	postivive	1382	0	596	90
7	2	6	1	n	postivive	1147	207	0	153
7	3	1	1	n	postivive	2830	2568	2222	1610
7	3	2	3	n	postivive	2608	1700	2147	925
7	3	3	1	n	postivive	2392	878	246	0
7	3	4	3	n	postivive	2221	1057	1709	80
7	3	6	3	n	postivive	5721	5142	2554	4391
1	2	2	1	n	negative	1331	3139	335	1949
1	2	4	1	n	negative	3317	4574	180	1938
1	2	6	1	n	negative	1798	4860	1043	0
2	1	2	3	n	negative	3369	4688	633	190
2	1	3	3	n	negative	4224	4549	86	0
2	1	4	1	n	negative	4594	5731	3873	4062
2	1	6	1	n	negative	4005	4896	195	16
2	3	1	1	n	negative	2659	3255	1343	820
2	3	2	1	n	negative	2789	5278	1420	1867
2	3	4	3	n	negative	1227	3227	1659	1707
2	3	6	3	n	negative	2382	2179	599	0
5	1	1	1	n	negative	2650	6505	568	677
5	1	2	1	n	negative	2210	2120	1429	590
5	1	3	3	n	negative	3281	3608	243	55
5	1	4	3	n	negative	3675	5503	1049	1917
5	1	5	3	n	negative	4337	5098	275	0
5	1	6	3	n	negative	4745	4246	474	278
5	2	1	1	n	negative	2888	4137	0	892
5	2	2	3	n	negative	4669	5259	535	37
5	2	3	3	n	negative	4196	5774	2403	2599
5	2	4	1	n	negative	1342	2361	2123	3124
5	2	5	1	n	negative	3324	3307	1399	4166
5	2	6	1	n	negative	2915	4393	1700	1310
1	3	2	3	n	control	5004	5005	3209	256
2	1	1	3	n	control	4051	5076	469	176
2	1	5	1	n	control	5906	7127	1304	2899
2	2	2	3	n	control	2505	1590	1792	104
2	3	3	1	n	control	3580	5853	2098	1309
2	3	5	1	n	control	2217	3324	207	1732
3	1	2	1	n	control	6350	2055	1732	1615
3	1	3	1	n	control	7437	5977	2802	2417
3	1	4	3	n	control	6444	6467	1232	498
3	1	6	1	n	control	6564	7232	751	1105
3	2	1	1	n	control	2659	2075	161	729
3	2	2	1	n	control	3228	3541	982	1644
3	2	3	1	n	control	1358	1609	1237	1730
3	2	4	3	n	control	5640	5890	381	532
3	3	1	1	n	control	4825	2615	1225	1702
3	3	2	3	n	control	3748	3224	1287	1669
3	3	6	3	n	control	2362	642	1351	0
4	1	1	3	n	control	2164	1728	473	124
4	1	2	1	n	control	791	1831	0	199
4	1	3	3	n	control	1304	3468	110	993
4	1	4	3	n	control	1076	1799	0	244
4	1	5	1	n	control	1059	3578	0	92
4	2	1	1	n	control	2163	5305	1000	5410
4	2	2	3	n	control	3732	3648	467	0
4	2	3	3	n	control	2771	3076	0	380
4	2	4	1	n	control	2550	3717	390	4566
4	2	5	3	n	control	1910	2918	918	16

## Sheet: velocity
week	group	tank	zone	stimulus zone	treatment	velocity 1 nSS	velocity 1 SS	velocity 2 nSS	velocity 2 SS
1	1	5	1	n	positive	0.716535	0.819685	0	0.0519685
1	3	3	1	n	positive	0.4456	0.4592	0.6104	0.092
1	3	4	1	n	positive	0.650714	0.651429	0	0.0471429
1	3	5	3	n	positive	0.458065	0.603871	0.0683871	0.477419
1	3	6	3	n	positive	0.57	0.655714	0.417143	0.542143
2	2	1	1	n	positive	0.395172	0.571724	0.333793	0.548276
2	2	3	1	n	positive	0.460959	0.471918	0.219863	0.0438356
2	2	5	1	n	positive	0.162963	0.254074	0.445185	0.131111
2	2	6	3	n	positive	0.4	0.455906	0.296063	0.514173
4	3	4	1	n	positive	0.594074	0.691852	0	0.0303704
4	3	5	3	n	positive	0.133333	0.571528	0.0951389	0.686111
5	3	1	3	n	positive	0.46	0.426154	0.407692	0.207692
5	3	3	1	n	positive	0.241259	0.463636	0.233566	0.241958
5	3	4	3	n	positive	0.288976	0.508661	0.381102	0.0692913
5	3	6	1	n	positive	0.313571	0.346429	0.502143	0.0714286
7	1	1	3	n	positive	0.527742	0.58	0.208387	0.466452
7	1	2	1	n	positive	0.651497	0.61497	0	0.00538922
7	1	4	1	n	positive	0.542188	0.521094	0.932031	0.0421875
7	1	6	3	n	positive	0.175316	0.410759	0.0506329	0.294304
7	2	1	3	n	positive	0.488	0.428	0.164	0.364667
7	2	3	1	n	positive	0.529197	0.742336	0.257664	0.670073
7	2	5	3	n	positive	0.0821429	0	0.0335714	1.06643
7	2	6	1	n	positive	0.0826087	0.133333	0	0.00942029
7	3	1	1	n	positive	0.412403	0.525581	0.221705	0.356589
7	3	2	3	n	positive	0.180864	0.503704	0.140741	0.420988
7	3	3	1	n	positive	0.191429	0.287143	0.015	0
7	3	4	3	n	positive	0.174803	0.802362	0.111024	0.384252
7	3	6	3	n	positive	0.913194	0.829167	0.6125	0.379167
1	2	2	1	n	negative	0.651449	0.230435	0.457246	0.136957
1	2	4	1	n	negative	0.55748	0.585827	0.43937	0.134646
1	2	6	1	n	negative	0.574615	0.445385	0.0684615	0
2	1	2	3	n	negative	0.516456	0.510127	0.0335443	0.743671
2	1	3	3	n	negative	0.551634	0.571895	0.00522876	0
2	1	4	1	n	negative	0.653793	0.645517	0.462759	0.66
2	1	6	1	n	negative	0.596575	0.583562	0.0116438	0.223288
2	3	1	1	n	negative	0.445926	0.4	0.102222	0.444444
2	3	2	1	n	negative	0.705344	0.514504	0.39313	0.164122
2	3	4	3	n	negative	0.430822	0.249315	0.179452	0.218493
2	3	6	3	n	negative	0.414286	0.287302	0.0380952	0
5	1	1	1	n	negative	0.59021	0.602797	0.216084	0.0818182
5	1	2	1	n	negative	0.311724	0.291034	0.125517	0.105517
5	1	3	3	n	negative	0.569014	0.407042	0.0161972	0.307746
5	1	4	3	n	negative	0.567089	0.515823	0.183544	0.158861
5	1	5	3	n	negative	0.659712	0.634532	0.0172662	0
5	1	6	3	n	negative	0.630986	0.553521	0.0309859	0.220423
5	2	1	1	n	negative	0.485507	0.495652	0	0.057971
5	2	2	3	n	negative	0.528125	0.65	0.03	0.3425
5	2	3	3	n	negative	0.744275	0.663359	0.258779	0.420611
5	2	4	1	n	negative	0.356667	0.177333	0.443333	0.264667
5	2	5	1	n	negative	0.661538	0.344615	0.224615	0.497692
5	2	6	1	n	negative	0.675	0.407576	0.194697	0.224242
1	3	2	3	n	control	0.747692	0.763077	0.386154	0.446923
2	1	1	3	n	control	0.53642	0.539506	0.0283951	0.156173
2	1	5	1	n	control	0.75443	0.75	0.485443	0.191139
2	2	2	3	n	control	0.21875	0.519531	0.115625	0.630469
2	3	3	1	n	control	0.604965	0.697163	0.177305	0.297872
2	3	5	1	n	control	0.44	0.308966	0.875862	0.102069
3	1	2	1	n	control	0.481132	0.58239	0.27673	0.154717
3	1	3	1	n	control	0.806081	0.961486	0.483108	0.231757
3	1	4	3	n	control	0.817308	0.739103	0.075641	0.375
3	1	6	1	n	control	0.825676	1.03108	0.456081	0.097973
3	2	1	1	n	control	0.358503	0.253741	0.45102	0.0428571
3	2	2	1	n	control	0.402113	0.466901	0.383803	0.119014
3	2	3	1	n	control	0.351408	0.16338	0.260563	0.152113
3	2	4	3	n	control	0.828467	0.754745	0.110219	0.0868613
3	3	1	1	n	control	0.49404	0.460265	0.254305	0.151656
3	3	2	3	n	control	0.338217	0.563694	0.106369	0.341401
3	3	6	3	n	control	0.170073	0.514599	0.0832117	0
4	1	1	3	n	control	0.379268	0.138415	0.0237805	0.286585
4	1	2	1	n	control	0.419718	0.137324	0	0.0119718
4	1	3	3	n	control	0.228671	0.377622	0.45035	0.0601399
4	1	4	3	n	control	0.341606	0.248905	0	0.0160584
4	1	5	1	n	control	0.424845	0.24472	0	0.00496894
4	2	1	1	n	control	0.449677	0.446452	0.651613	0.34129
4	2	2	3	n	control	0.501325	0.42053	0.0251656	0
4	2	3	3	n	control	0.457343	0.38042	0	0.0237762
4	2	4	1	n	control	0.379245	0.351572	0.340252	0.276101
4	2	5	3	n	control	0.338621	0.316552	0.0531034	0.11931

## Sheet: blood
N	treatment	week	group	tank	cortisol ng/ml	glucose mg/dl	lactate mg/dl	glucose mmol/l	lactate mmol/l
1	positive	1	1	5	356.1	91.8	19.8	5.0949	2.1978
2	negative	1	2	2	154.9	81.7	43.7	4.53435	4.8507
3	negative	1	2	4	111.7		168.6		18.7146
4	negative	1	2	6	278.6		30.7		3.4077
5	control	1	3	2	271.3	79.5	164	4.41225	18.204
6	positive	1	3	3	320.3		134.9		14.9739
7	positive	1	3	4	348.2	79.5	21.7	4.41225	2.4087
8	positive	1	3	5	264.2	79.2	22.2	4.3956	2.4642
9	positive	1	3	6	141.1	55.6	139.7	3.0858	15.5067
10	control	2	1	1
11	negative	2	1	2	314.9	75	24.9	4.1625	2.7639
12	negative	2	1	3	334.2	78.4	11.4	4.3512	1.2654
13	negative	2	1	4	308.9	78.5	117.8	4.35675	13.0758
14	control	2	1	5	395.5	77	30.2	4.2735	3.3522
15	negative	2	1	6	264.2		154.1		17.1051
16	positive	2	2	1	367	80.9	34.2	4.48995	3.7962
17	control	2	2	2	175.8	30.4	66.3	1.6872	7.3593
18	positive	2	2	3	27.1	81.2	179.8	4.5066	19.9578
19	positive	2	2	5	86.1	80.9	97.9	4.48995	10.8669
20	positive	2	2	6	334.9	80.4	15.6	4.4622	1.7316
21	negative	2	3	1	67.4	84.6	117.2	4.6953	13.0092
22	negative	2	3	2	112.7	64.5	80.2	3.57975	8.9022
23	control	2	3	3	253.6	82.2	175.3	4.5621	19.4583
24	negative	2	3	4	199.2	81.3	95.5	4.51215	10.6005
25	control	2	3	5	145	81	180.2	4.4955	20.0022
26	negative	2	3	6	48	81.9	58.5	4.54545	6.4935
27	control	3	1	2	282.8	74.9	15	4.15695	1.665
28	control	3	1	3	212.3	71.6	19.2	3.9738	2.1312
29	control	3	1	4	169.9	84.3	28.3	4.67865	3.1413
30	control	3	1	6
31	control	3	2	1	276.6	77	58.9	4.2735	6.5379
32	control	3	2	2	250.9	81.8	20.3	4.5399	2.2533
33	control	3	2	3	208.7	82.5	18.7	4.57875	2.0757
34	control	3	2	4	727.6	78.7	23.8	4.36785	2.6418
35	control	3	3	1	81.2	78.7	104.1	4.36785	11.5551
36	control	3	3	2	419.5	80.2	92.3	4.4511	10.2453
37	control	3	3	6	329.3	73.4	15.9	4.0737	1.7649
38	control	4	1	1	245.8	82.3	22.1	4.56765	2.4531
39	control	4	1	2	187.6	82.8	19.3	4.5954	2.1423
40	control	4	1	3	322.4	72.4	105.4	4.0182	11.6994
41	control	4	1	4	498.6	81.6	52.3	4.5288	5.8053
42	control	4	1	5	267.5	83.2	16.3	4.6176	1.8093
43	control	4	2	1	19.4	69.3	120.7	3.84615	13.3977
44	control	4	2	2	287.2	71.3	23.1	3.95715	2.5641
45	control	4	2	3	268	77.9	29.5	4.32345	3.2745
46	control	4	2	4	17.7	74.5	101.5	4.13475	11.2665
47	control	4	2	5	437	90.4	16.5	5.0172	1.8315
48	positive	4	3	4	404.3	77.7	137.7	4.31235	15.2847
49	positive	4	3	5	57.8	82.2	114.1	4.5621	12.6651
50	negative	5	1	1	460.5	79.2	143.2	4.3956	15.8952
51	negative	5	1	2	291.3	76.3		4.23465
52	negative	5	1	3	374.6	83.6	14.7	4.6398	1.6317
53	negative	5	1	4	140.4	75.3	77.1	4.17915	8.5581
54	negative	5	1	5	207.8	80	16.6	4.44	1.8426
55	negative	5	1	6	60.3	76.1	105.3	4.22355	11.6883
56	negative	5	2	1	369.6	81	27.3	4.4955	3.0303
57	negative	5	2	2	124	76.2	54.9	4.2291	6.0939
58	negative	5	2	3	50	79.2		4.3956
59	negative	5	2	4	330.4	69.5	156.3	3.85725	17.3493
60	negative	5	2	5	140.5	75.4	171	4.1847	18.981
61	negative	5	2	6	126.7	81.8	137.2	4.5399	15.2292
62	positive	5	3	1	56.8	80.3		4.45665
63	positive	5	3	3	70.7	79.9	124.8	4.43445	13.8528
64	positive	5	3	4	196.6	78.4		4.3512
65	positive	5	3	6	392.3	67.9	81.3	3.76845	9.0243
66	positive	7	1	1	406.8	72.8	126.7	4.0404	14.0637
67	positive	7	1	2	217.8	94.6	15.7	5.2503	1.7427
68	positive	7	1	4	10.8	75.9	176.7	4.21245	19.6137
69	positive	7	1	6	206	78.7	117.2	4.36785	13.0092
70	positive	7	2	1	205.6	79.6	108.1	4.4178	11.9991
71	positive	7	2	3	197.7	77.4	122.3	4.2957	13.5753
72	positive	7	2	5	397.1	72.6	8.2	4.0293	0.9102
73	positive	7	2	6	210.5	73.1	20.8	4.05705	2.3088
74	positive	7	3	1	393	70.8	60.7	3.9294	6.7377
75	positive	7	3	2	437.1	77.4	87.4	4.2957	9.7014
76	positive	7	3	3	100.7	76.8	69.2	4.2624	7.6812
77	positive	7	3	4
78	positive	7	3	6	194.7	77.5	23.6	4.30125	2.6196
